# Supplementary material for: Effect of Skin Ion Channel TRPM8 Activation by Cold and Menthol on Thermoregulation and the Expression of Genes of Thermosensitive TRP Ion Channels in the Hypothalamus of Hypertensive Rats
Source: Int J Mol Sci. 2022 May 29;23(11):6088. doi: 10.3390/ijms23116088 (PMC9181123; doi:10.3390/ijms23116088)
Supplement: Supplementary file 1 [file ijms-23-06088-s001.zip]

Archive with 2 entries (2 files):
- supplementary-Table S1.pdf
- supplementary-Table S2.pdf
